# Supplementary material for: Normalization of drug and therapeutic concepts with Thera-Py
Source: JAMIA Open. 2023 Nov 8;6(4):ooad093. doi: 10.1093/jamiaopen/ooad093 (PMC10637840; doi:10.1093/jamiaopen/ooad093)
Supplement: ooad093_Supplementary_Data [file ooad093_supplementary_data.zip]

Archive with 3 entries (3 files):
- Supplemental Methods.docx
- TheraPy - Supplemental Figure Legend.docx
- TheraPy - Supplemental Tables.docx
